# Supplementary material for: Exercise-related hemoconcentration and hemodilution in hydrated and dehydrated athletes: An observational study of the Hungarian canoeists
Source: PLoS One. 2022 Dec 30;17(12):e0277978. doi: 10.1371/journal.pone.0277978 (PMC9803156; doi:10.1371/journal.pone.0277978)
Supplement: S1 Table — Rest: baseline values, sampling time before exercise. RER 0.9: median value 0.9 of the Respiratory Exchange Ratio (the aerobic range of the exercise). RER 1.0: median value 1.0 of the Respiratory Exchange Ratio (the anaerobic threshold of the exercise). Max: sampling time at the maximum exercise of the short protocol. VM: sampling time at the maximum of the long protocol exercise. 20’, 40’, …, 120’: sampling times at 20th, 40th, …, 120th minutes of the long protocol exercise, respectively. R5’ and R30’: sampling times at the 5th and 30th minutes of the recovery period, respectively. SMM: skeletal muscle mass; ICW: intracellular water; ECW: extracellular water. (XLSX) [file pone.0277978.s001.xlsx]

## Sheet: patient_1
short	Measuring time	Rest	RER 0,9	RER 1,0	Max	R5'	R30'
short	SMM (Skeletal Muscle Mass, kg)	37	0	0	0	0	37
short	Fat Mass (kg)	8.7	0	0	0	0	7.7
short	ICW (intracellular water, L)	30.3	0	0	0	0	30.1
short	ECW (extracellular water, L)	17.5	0	0	0	0	17.6
short	Body water (L)	47.8	0	0	0	0	47.7
short	Performance (Watt)	0	156	155	300	0	0
short	Core temperature (eardrum, Celsius)	36.4	36.3	36.9	37.4	37.5	36.7
short	Heart rate (1/min)	60	127	160	176	107	95
short	Systolic blood pressure (Hgmm)	113	171	197	183	85	72
short	Diastolic blood pressure (Hgmm)	61	31	33	32	31	54
short	Respiratory exchange ratio (RER)	0.73	0.89	1.01	1.11	1.1	0.54
short	VO2 (ml/min)	697	2175	3216	4224	735	319
short	Blood urea nitrogen	7	0	0	8	7	6.9
short	Phosphate	1.09	0	0	1.95	1.81	1.36
short	Hemoglobin (g/dL)	15.2	15.3	15.8	17.1	16.3	15.6
short	K+ (mmol/L)	4.5	5.3	5.2	6.3	4.2	4.2
short	Na+ (mmol/L)	141	144	146	152	145	143
short	Ca++ (mmol/L)	1.24	1.25	1.24	1.35	1.27	1.21
short	Cl- (mmol/L)	103	106	109	110	105	104
short	Glucose (mmol/L)	4.3	4.9	4.9	4.9	6.6	4.7
short	Lactate (mmol/L)	0.9	3.3	6.7	17	16	6.4
short	Bicarbonate (mmol/L)	26.4	25.3	21.5	15.1	13.7	21.7
short	Hematocrit (%)	46.7	46.8	48.5	52.5	49.8	47.9
short	mOsm (mmol/kg)	287.3	293.7	297.7	308	296.1	290.7
long	Measuring time	Rest	20'	40'	60'	80'	100'	120'	VM	R5'	R30'
long	SMM (Skeletal Muscle Mass, kg)	36.8	0	0	0	0	0	0	0	0	38.3
long	Fat Mass (kg)	8.3	0	0	0	0	0	0	0	0	3.7
long	ICW (intracellular water, L)	30.1	0	0	0	0	0	0	0	0	31.3
long	ECW (extracellular water, L)	17.4	0	0	0	0	0	0	0	0	17.9
long	Body water (L)	47.5	0	0	0	0	0	0	0	0	49.2
long	Total body weight (with equipments) (kg)	75.6	75.2	74.9	74.7	74.5	74.1	73.9	73.8	73.8	0
long	Total body weight (corrected, without equipm.)	73.2	72.8	72.5	72.3	72.1	71.7	71.5	71.4	71.4	70.9
long	Performance (Watt)	0	125	125	125	125	125	125	245	0	0
long	Core temperature (eardrum, Celsius)	36.6	36.6	36.7	36.3	36.2	36.4	36.5	37.1	36.9	36.4
long	Heart rate (1/min)	75	130	132	136	135	136	146	178	121	101
long	Average heart rate in the step (1/min)	79	124	132	134	142	143	145	155	136	0
long	Systolic blood pressure (Hgmm)	123	114	163	148	180	171	177	204	111	100
long	Diastolic blood pressure (Hgmm)	74	67	45	48	30	53	129	34	54	76
long	Respiratory exchange ratio (RER)	0.79	0.95	0.94	0.9	0.87	0.86	0.85	1.11	0.88	0
long	VO2 (ml/min)	677	1767	2018	2031	2127	2226	2334	3913	636	0
long	Average VO2 in the step (ml/min)	508	1885	1902	1951	2056	2132	2110	2526	1139	0
long	Blood urea nitrogen	6.7	6.8	7.1	7.5	7.9	8	8.7	8.9	9	9.3
long	Phosphate	1.56	1.99	2.04	2.07	2.05	1.98	2.03	2.17	1.92	1.67
long	Hemoglobin (g/dL)	15.7	16	15.8	15.1	15.9	15.9	15.7	16.8	16.2	15.6
long	K+ (mmol/L)	4.2	4.8	4.7	4.8	4.8	4.9	4.3	6.1	4.2	4.4
long	Na+ (mmol/L)	143	145	145	146	146	147	147	150	147	145
long	Ca++ (mmol/L)	1.18	1.2	1.2	1.19	1.18	1.18	1.15	1.24	1.17	1.18
long	Cl- (mmol/L)	105	106	106	107	107	107	108	109	107	106
long	Glucose (mmol/L)	5.2	4.8	4.8	4.6	4.5	4.6	4.6	4.3	5.5	4.8
long	Lactate (mmol/L)	0.9	3	2	2.5	1.6	1.4	1.2	6.5	5.5	1.5
long	Bicarbonate (mmol/L)	25.8	24.8	25.6	25.4	25.9	26.3	25.3	23.4	21.2	25.8
long	Hematocrit (%)	48	49.1	48.5	46.4	48.8	48.7	48.1	51.4	49.8	47.9
long	mOsm (mmol/kg)	291.4	294	295.6	296.7	297.4	298.1	299.5	304.2	300	295.7

## Sheet: patient_2
short	Measuring time	Rest	RER 0,9	RER 1,0	Max	R5'	R30'
short	SMM (Skeletal Muscle Mass, kg)	39	0	0	0	0	38.9
short	Fat Mass (kg)	7.5	0	0	0	0	6.9
short	ICW (intracellular water, L)	31.7	0	0	0	0	31.7
short	ECW (extracellular water, L)	18.6	0	0	0	0	18.5
short	Body water (L)	50.3	0	0	0	0	50.2
short	Performance (Watt)	0	139	200	288	0	0
short	Core temperature (eardrum, Celsius)	36.6	36.2	36.5	37.4	37.5	36.4
short	Heart rate (1/min)	49	147	167	189	114	103
short	Systolic blood pressure (Hgmm)	145	0	208	126	112	94
short	Diastolic blood pressure (Hgmm)	80	0	115	113	91	68
short	Respiratory exchange ratio (RER)	0.82	0.9	1.02	1.17	1.19	0.72
short	VO2 (ml/min)	542	1872	2503	4187	604	437
short	Blood urea nitrogen	8.4	0	0	8.6	8	8.2
short	Phosphate	1.13	0	0	1.58	1.42	1.14
short	Hemoglobin (g/dL)	15.8	16.7	16.7	18	17.3	16.1
short	K+ (mmol/L)	3.7	3.8	4.2	6	3.9	4
short	Na+ (mmol/L)	145	146	146	151	146	144
short	Ca++ (mmol/L)	1.26	1.28	1.3	1.37	1.31	1.21
short	Cl- (mmol/L)	107	106	106	111	107	107
short	Glucose (mmol/L)	4.7	4.6	4.9	5.6	7.1	5.6
short	Lactate (mmol/L)	1.1	1.8	2.7	11.8	17	9.1
short	Bicarbonate (mmol/L)	25.6	24.9	25	17.6	13.5	18.7
short	Hematocrit (%)	48.5	51.3	51.2	55.2	53.1	49.2
short	mOsm (mmol/kg)	295.1	296.8	297.5	307.3	298.6	294.4
long	Measuring time	Rest	20'	40'	60'	80'	100'	120'	VM	R5'	R30'
long	SMM (Skeletal Muscle Mass, kg)	39.1	0	0	0	0	0	0	0	0	39.3
long	Fat Mass (kg)	7	0	0	0	0	0	0	0	0	4
long	ICW (intracellular water, L)	31.8	0	0	0	0	0	0	0	0	31.9
long	ECW (extracellular water, L)	18.6	0	0	0	0	0	0	0	0	18.6
long	Body water (L)	50.4	0	0	0	0	0	0	0	0	50.5
long	Total body weight (with equipments) (kg)	78.1	78.1	77.8	77.2	77	76.5	76.1	75.9	75.9	0
long	Total body weight (corrected, without equipm.)	75.9	75.9	75.8	75.2	75	74.5	74.1	73.9	73.9	73.1
long	Performance (Watt)	0	125	120	120	125	125	120	250	0	0
long	Core temperature (eardrum, Celsius)	36.8	36.8	37.4	37.2	37.1	37.2	37.3	37.5	37.3	36.9
long	Heart rate (1/min)	69	144	152	152	150	163	168	190	133	96
long	Average heart rate in the step (1/min)	78	130	142	141	145	152	154	167	144	0
long	Systolic blood pressure (Hgmm)	151	184	176	168	174	177	198	218	125	141
long	Diastolic blood pressure (Hgmm)	97	108	99	94	92	78	69	94	108	88
long	Respiratory exchange ratio (RER)	0.77	0.9	0.88	0.86	0.82	0.85	0.86	1.11	0.88	0
long	VO2 (ml/min)	472	2109	2280	2071	2254	2216	2508	3481	464	0
long	Average VO2 in the step (ml/min)	459	1794	1892	2139	1987	2098	2142	2455	1141	0
long	Blood urea nitrogen	8.5	7.9	7.7	7.9	7.9	8	7.7	8	8	7.9
long	Phosphate	1.16	1.26	1.33	1.36	1.45	1.5	1.49	1.78	1.62	1.41
long	Hemoglobin (g/dL)	16	17	16.3	16.7	17	17.1	17.1	18.1	17.5	16.5
long	K+ (mmol/L)	3.6	4.4	4.5	4.6	4.6	4.8	4.9	5.9	4.1	4.3
long	Na+ (mmol/L)	142	144	145	146	146	147	147	151	148	146
long	Ca++ (mmol/L)	1.27	1.28	1.31	1.29	1.28	1.27	1.28	1.31	1.28	1.25
long	Cl- (mmol/L)	104	107	110	109	109	108	110	111	110	107
long	Glucose (mmol/L)	4.6	4.7	4.7	5	4.9	5.2	5	4.8	6.3	4.9
long	Lactate (mmol/L)	0.9	2.8	2	1.4	1.1	1.5	1.6	7.3	6.8	2.2
long	Bicarbonate (mmol/L)	27.2	24.7	23.8	25.1	25.9	25.4	25.2	21.6	19.1	24.5
long	Hematocrit (%)	49.1	52	49.8	51.1	52.1	52.5	52.3	55.6	53.5	50.7
long	mOsm (mmol/kg)	288.8	292.7	295.6	296.1	296.9	298.8	300	306.8	301.4	297.5

## Sheet: patient_3
short	Measuring time	Rest	RER 0,9	RER 1,0	Max	R5'	R30'
short	SMM (Skeletal Muscle Mass, kg)	48	0	0	0	0	48.1
short	Fat Mass (kg)	10.6	0	0	0	0	9.9
short	ICW (intracellular water, L)	39	0	0	0	0	39
short	ECW (extracellular water, L)	23	0	0	0	0	23
short	Body water (L)	62	0	0	0	0	62
short	Performance (Watt)	0	120	196	312	0	0
short	Core temperature (eardrum, Celsius)	36.5	36.7	36.8	37.3	37.4	36.6
short	Heart rate (1/min)	63	117	151	195	119	103
short	Systolic blood pressure (Hgmm)	112	143	177	160	128	110
short	Diastolic blood pressure (Hgmm)	64	82	78	31	41	74
short	Respiratory exchange ratio (RER)	0.74	0.93	1	1.19	1.25	0.59
short	VO2 (ml/min)	940	1962	2852	4258	1137	704
short	Blood urea nitrogen	6.2	0	0	6.4	0	6
short	Phosphate	1.35	0	0	1.76	0	1.46
short	Hemoglobin (g/dL)	16	16.3	16.7	17.3		15.8
short	K+ (mmol/L)	4.1	4.2	4.5	6.1		4
short	Na+ (mmol/L)	140	140	142	154	149	142
short	Ca++ (mmol/L)	1.18	1.18	1.22	1.41	0.76	1.16
short	Cl- (mmol/L)	105	103	103	107	129	103
short	Glucose (mmol/L)	5.4	4.9	5	5.3	4	5.7
short	Lactate (mmol/L)	0.7	1.4	2.9	23	9.6	9.5
short	Bicarbonate (mmol/L)	23.7	25.7	24.7	13.3	8.3	19.3
short	Hematocrit (%)	49	50	51.3	53.1		48.3
short	mOsm (mmol/kg)	285.2	284.6	288.6	313.1	301.9	288.8
long	Measuring time	Rest	20'	40'	60'	80'	100'	120'	VM	R5'	R30'
long	SMM (Skeletal Muscle Mass, kg)	48.5	0	0	0	0	0	0	0	0	50.1
long	Fat Mass (kg)	10.6	0	0	0	0	0	0	0	0	4.6
long	ICW (intracellular water, L)	39.4	0	0	0	0	0	0	0	0	40.7
long	ECW (extracellular water, L)	23.1	0	0	0	0	0	0	0	0	23.7
long	Body water (L)	62.5	0	0	0	0	0	0	0	0	64.4
long	Total body weight (with equipments) (kg)	96.1	96.1	95.7	95	94.9	94.6	94.4	94.4	94.4	92.7
long	Performance (Watt)	0	150	125	110	110	110	110	265	0	0
long	Core temperature (eardrum, Celsius)	36.4	36.9	37.2	37.4	37.5	37.6	37.9	38.5	38.2	37.5
long	Heart rate (1/min)	81	151	165	169	168	170	174	201	144	102
long	Average heart rate in the step (1/min)	82	130	159	165	168	167	171	185	157	0
long	Systolic blood pressure (Hgmm)	115	115	178	152	136	141	148	147	72	94
long	Diastolic blood pressure (Hgmm)	92	61	80	30	31	32	32	127	62	50
long	Respiratory exchange ratio (RER)	0.83	0.93	0.89	0.86	0.93	0.86	0.8	1.13	1.11	0
long	VO2 (ml/min)	851	2755	2585	2490	2386	2483	3044	4012	837	0
long	Hemoglobin (g/dL)	17.3	17	17.3	17.2	17.2		16.9	17.8	15.5	16.1
long	K+ (mmol/L)	4.1	4.4	4.6	4.6	4.9	4.9	4.8	5.8	3.7	4.1
long	Na+ (mmol/L)	143	146	147	146	146	146	149	151	149	146
long	Ca++ (mmol/L)	1.2	1.21	1.2	1.2	1.2	1.19	1.17	1.23	1.11	1.13
long	Cl- (mmol/L)	107	109	108	108	108	110	110	113	114	110
long	Glucose (mmol/L)	5.1	4.7	4.8	4.9	4.8	4.7	4.9	5	7.2	6
long	Lactate (mmol/L)	1.4	4.6	4.5	3.8	3.5	2.7	4.6	11.4	11.6	4.3
long	Bicarbonate (mmol/L)	24.4	21.9	22.6	23.5	23.8	24.4	22.6	18.3	14.3	22.3
long	Hematocrit (%)	53.1	52.1	53	52.7	52.7		51.8	54.5	47.5	49.4
long	mOsm (mmol/kg)	290.1	296.5	299.2	297.2	297.5	296.9	302.8	307.4	305.4	298.8

## Sheet: patient_4
short	Measuring time	Rest	RER 0,9	RER 1,0	Max	R5'	R30'
short	SMM (Skeletal Muscle Mass, kg)	38.8	0	0	0	0	39
short	Fat Mass (kg)	7	0	0	0	0	5.8
short	ICW (intracellular water, L)	31.5	0	0	0	0	31.8
short	ECW (extracellular water, L)	18.5	0	0	0	0	18.4
short	Body water (L)	50	0	0	0	0	50.2
short	Performance (Watt)	0	172	241	290	0	0
short	Core temperature (eardrum, Celsius)	36.9	37.5	37.6	38.2	37.8	36.5
short	Heart rate (1/min)	73	147	175	182	107	88
short	Systolic blood pressure (Hgmm)	138	232	266	238	155	155
short	Diastolic blood pressure (Hgmm)	78	76	36	31	47	94
short	Respiratory exchange ratio (RER)	0.71	0.91	1.01	1.1	0.96	0.63
short	VO2 (ml/min)	601	2254	3171	3933	749	689
short	Blood urea nitrogen	7.2	0	0	7.3	0	7.1
short	Phosphate	1.13	0	0	1.76	0	1.4
short	Hemoglobin (g/dL)	15.4	15.2	15.8	13.7	14.6	15
short	K+ (mmol/L)	4	3.8	4.6	4.9	4.5	20.3
short	Na+ (mmol/L)	148	143	145	148	142	136
short	Ca++ (mmol/L)	1.3	1.19	1.18	1.26	1.2
short	Cl- (mmol/L)	101	123	109	109	107	100
short	Glucose (mmol/L)	4.9	4.3	5.8	7.7	7.8	5.9
short	Lactate (mmol/L)	0.7	1	4.2	10.8	12	3.4
short	Bicarbonate (mmol/L)	22.5	20.3	20.5	15.7	14.2	15.4
short	Hematocrit (%)	47.1	46.5	48.3	42.1	44.8	46.1
short	mOsm (mmol/kg)	300.4	290.5	296.5	303.2	292.2	278.5
long	Measuring time	Rest	20'	40'	60'	80'	100'	120'	VM	R5'	R30'
long	SMM (Skeletal Muscle Mass, kg)	38.6	0	0	0	0	0	0	0	0	41.1
long	Fat Mass (kg)	9.3	0	0	0	0	0	0	0	0	3
long	ICW (intracellular water, L)	31.5	0	0	0	0	0	0	0	0	33.4
long	ECW (extracellular water, L)	18.4	0	0	0	0	0	0	0	0	19.3
long	Body water (L)	49.8	0	0	0	0	0	0	0	0	52.7
long	Total body weight (with equipments) (kg)	80.1	79.9	79.7	79	78.6	78.6	78.5	78.5	78.4	0
long	Total body weight (corrected, without equipm.)	77.5	77.3	77.1	76.4	76	76	75.9	75.9	75.8	75.2
long	Performance (Watt)	0	150	150	150	150	150	150	190	0	0
long	Core temperature (eardrum, Celsius)	36.4	37	37.1	37.3	37.6	38.1	38.8	38.8	37.8	37.1
long	Heart rate (1/min)	67	135	144	156	160	171	191	191	130	91
long	Average heart rate in the step (1/min)	80	122	132	143	152	162	171	171	145	0
long	Systolic blood pressure (Hgmm)	117	196	189	146	176	135	0	142	118	123
long	Diastolic blood pressure (Hgmm)	83	78	76	66	34	38	0	101	73	74
long	Respiratory exchange ratio (RER)	0.73	0.9	0.9	0.9	0.92	0.89	0.91	0.91	0.9	0
long	VO2 (ml/min)	613	2273	2433	2394	2338	2517	3187	3187	614	0
long	Average VO2 in the step (ml/min)	726	1925	2201	2276	2321	2409	2538	2538	1016	0
long	Blood urea nitrogen	8.6	8	7.9	8.4	8.5	8.9	9.1	0	9.1	9.1
long	Phosphate	1.23	1.39	1.47	1.55	1.58	1.54	1.58	0	1.43	1.26
long	Hemoglobin (g/dL)	15.9	16.5	16.3	16.1	16	16.3	16.3	16.3	16.3	15.5
long	K+ (mmol/L)	4.6	4.5	4.5	4.6	4.7	4.9	5.3	5.3	4.5	4.6
long	Na+ (mmol/L)	142	144	144	145	146	146	148	148	147	147
long	Ca++ (mmol/L)	1.27	1.24	1.22	1.23	1.22	1.19	1.2	1.2	1.18	1.2
long	Cl- (mmol/L)	105	107	108	108	109	110	111	111	110	109
long	Glucose (mmol/L)	5.2	5.2	5	5.3	5	5.2	5.5	5.5	6.1	4.7
long	Lactate (mmol/L)	1	1.3	1.3	1.1	1.5	1.7	3.9	3.9	3.1	1.2
long	Bicarbonate (mmol/L)	22.7	22.7	23.2	23.7	23.1	23.7	21.7	21.7	22	23.7
long	Hematocrit (%)	48.6	50.5	49.8	49.2	49.1	49.9	50	50	49.9	47.6
long	mOsm (mmol/kg)	288.3	292.4	292.7	294.8	296.3	297.1	301.6	301.6	300.6	297.8

## Sheet: patient_5
short	Measuring time	Rest	RER 0,9	RER 1,0	Max	R5'	R30'
short	SMM (Skeletal Muscle Mass, kg)	37.9	0	0	0	0	37.7
short	Fat Mass (kg)	6.9	0	0	0	0	6.5
short	ICW (intracellular water, L)	30.5	0	0	0	0	30.6
short	ECW (extracellular water, L)	18.3	0	0	0	0	18
short	Body water (L)	48.8	0	0	0	0	48.6
short	Performance (Watt)	0	157	174	303	0	0
short	Core temperature (eardrum, Celsius)	36.9	36.9	36.7	37.2	38.2	37.1
short	Heart rate (1/min)	62	122	129	181	97	74
short	Systolic blood pressure (Hgmm)	141	182	202	231	156	122
short	Diastolic blood pressure (Hgmm)	77	75	56	32	33	32
short	Respiratory exchange ratio (RER)	0.83	0.89	1.04	1.17	1.12	0.47
short	VO2 (ml/min)	359	2064	2457	4119	703	407
short	Blood urea nitrogen	4.9	0	0	5	0	4.8
short	Phosphate	1.33	0	0	1.74	0	1.28
short	Hemoglobin (g/dL)	14.9	13.1	16.9	15.5	0	13.9
short	K+ (mmol/L)	7.5	6.7	9.6	8.3	0	5.1
short	Na+ (mmol/L)	139	142	149	218	0	145
short	Ca++ (mmol/L)	1.18	1.23	1.32	1.27	0	1.19
short	Cl- (mmol/L)	107	109	113	109	0	107
short	Glucose (mmol/L)	5.2	5.4	6.4	7.9	0	6.1
short	Lactate (mmol/L)	0.7	3.1	20	12.8	0	5.8
short	Bicarbonate (mmol/L)	23.8	22.3	12.5	12.1	0	20.7
short	Hematocrit (%)	45.6	40.2	51.8	47.6	0	42.7
short	mOsm (mmol/kg)	283	289.6	304.6	0	0	295.9
long	Measuring time	Rest	20'	40'	60'	80'	100'	120'	140'	VM	R5	R30'
long	SMM (Skeletal Muscle Mass, kg)	37.9	0	0	0	0	0	0	0	0	0	39.7
long	Fat Mass (kg)	8.2	0	0	0	0	0	0	0	0	0	2.2
long	ICW (intracellular water, L)	30.5	0	0	0	0	0	0	0	0	0	31.5
long	ECW (extracellular water, L)	18.4	0	0	0	0	0	0	0	0	0	19.4
long	Body water (L)	48.9	0	0	0	0	0	0	0	0	0	50.9
long	Total body weight (with equipments) (kg)	74.8	74.8	74.3	74.1	74.1	73.5	73.1	73.1	73.1	73.1	71.9
long	Performance (Watt)	0	150	150	150	150	150	150	150	225	0	0
long	Core temperature (eardrum, Celsius)	36.4	37.2	37.8	37.7	38	38.1	38.6	39.3	39.3	39.4	38
long	Heart rate (1/min)	65	126	138	149	152	160	171	181	196	146	98
long	Average heart rate in the step (1/min)	62	118	135	143	148	157	165	0	171	156	0
long	Systolic blood pressure (Hgmm)	145	181	183	184	183	139	184	173	140	108	125
long	Diastolic blood pressure (Hgmm)	98	55	54	75	48	57	33	30	44	55	71
long	Respiratory exchange ratio (RER)	0.72	0.9	0.87	0.84	0.87	0.78	0.83	0	0.92	0.89	0
long	VO2 (ml/min)	366	2401	2334	2665	2765	2324	3531	0	4343	814	0
long	Average VO2 in the step (ml/min)	443	1977	2363	2489	2541	2686	2826	0	3096	1596	0
long	Hemoglobin (g/dL)	14.3	14.4	14.5	14	14.7	14.7	14.6	14.3	15.2	15	13.6
long	K+ (mmol/L)	4.2	4.3	4.4	4.3	4.5	4.7	5	5.3	5.5	3.8	3.9
long	Na+ (mmol/L)	143	145	145	147	146	147	147	150	151	149	148
long	Ca++ (mmol/L)	1.25	1.26	1.24	1.21	1.23	1.22	1.22	1.17	1.24	1.1	1.13
long	Cl- (mmol/L)	104	110	110	112	111	112	112	117	115	118	113
long	Glucose (mmol/L)	4.5	4.2	4.2	4.2	4.3	4.3	4.6	3.9	4.2	5.4	4.4
long	Lactate (mmol/L)	0.9	2.1	1.5	1.4	1.4	1.5	1.8	4.3	8.6	7.8	2.9
long	Bicarbonate (mmol/L)	24.8	22.9	23.3	23	23.4	23.4	23.3	21.3	18.4	15.5	20.8
long	Hematocrit (%)	43.8	44	44.6	42.8	45.1	45.1	44.7	43.8	46.4	45.9	41.6
long	mOsm (mmol/kg)	290.5	294.9	294.3	297.6	296.3	298.2	298.5	304.4	306.9	304.4	299.4

## Sheet: patient_6
short	Measuring time	Rest	RER 0,9	RER 1,0	Max	R5'	R30'
short	SMM (Skeletal Muscle Mass, kg)	36.5	0	0	0	0	36.3
short	Fat Mass (kg)	4	0	0	0	0	3.5
short	ICW (intracellular water, L)	30.2	0	0	0	0	29.9
short	ECW (extracellular water, L)	16.7	0	0	0	0	16.7
short	Body water (L)	46.9	0	0	0	0	46.6
short	Performance (Watt)	0	148	218	305	0	0
short	Core temperature (eardrum, Celsius)	36.9	37	37	37.4	37.8	37
short	Heart rate (1/min)	80	142	169	196	101	99
short	Systolic blood pressure (Hgmm)	130	196	186	192	0	123
short	Diastolic blood pressure (Hgmm)	75	106	167	116	0	81
short	Respiratory exchange ratio (RER)	0.77	0.91	1.04	1.13	1.22	0.6
short	VO2 (ml/min)	591	2172	3143	3774	699	545
short	Blood urea nitrogen	9	0	0	8.4	9.5	9.3
short	Phosphate	1.1	0	0	1.84	1.71	1.36
short	Hemoglobin (g/dL)	17.1	17.3	17	17.5	18.3	16.7
short	K+ (mmol/L)	4.6	4.6	4.6	6	4.4	4
short	Na+ (mmol/L)	142	142	145	152	145	141
short	Ca++ (mmol/L)	1.3	1.26	1.25	1.36	1.34	1.26
short	Cl- (mmol/L)	101	105	110	114	107	104
short	Glucose (mmol/L)	4.7	4.6	5.2	5.8	8.5	7
short	Lactate (mmol/L)	1.3	1.5	4.7	13.5	16	8.5
short	Bicarbonate (mmol/L)	25.8	25.4	21.6	14.7	13	18.6
short	Hematocrit (%)	52.4	53	52.1	53.7	56	51.2
short	mOsm (mmol/kg)	288.6	289.4	296	308.9	298.6	289.3
long	Measuring time	Rest	20'	40'	60'	80'	100'	120'	VM	R5'	R30'
long	SMM (Skeletal Muscle Mass, kg)	37.4	0	0	0	0	0	0	0	0	36.7
long	Fat Mass (kg)	4.3	0	0	0	0	0	0	0	0	2
long	ICW (intracellular water, L)	30.7	0	0	0	0	0	0	0	0	29.6
long	ECW (extracellular water, L)	17.4	0	0	0	0	0	0	0	0	17.5
long	Body water (L)	48.1	0	0	0	0	0	0	0	0	47.1
long	Total body weight (with equipments) (kg)	71.9	71.7	71.4	71.2	70.8	70.5	70.1	70.1	69.8	0
long	Total body weight (corrected, without equipm.)	70.1	69.9	69.6	69.4	69	68.7	68.3	68.3	68	66.5
long	Performance (Watt)	0	125	125	125	125	125	125	275	0	0
long	Core temperature (eardrum, Celsius)	36.9	36.6	36.6	36.6	36.7	37.2	37.3	37.7	37.6	36.7
long	Heart rate (1/min)	59	125	129	128	96	146	127	190	108	0
long	Average heart rate in the step (1/min)	71	120	120	125	128	132	135	149	101	0
long	Systolic blood pressure (Hgmm)	101	139	108	142	140	130	121	113	89	0
long	Diastolic blood pressure (Hgmm)	82	86	63	50	72	70	65	43	75	0
long	Respiratory exchange ratio (RER)	0.81	0.91	0.89	0.88	0.81	0.84	0.84	1.1	0.89	0
long	VO2 (ml/min)	512	2051	1991	2236	2895	2216	2422	3465	790	0
long	Average VO2 in the step (ml/min)	477	1862	1917	2033	2078	2144	2196	2644	1137	0
long	Blood urea nitrogen	5.9	6.2	6	6.3	6.6	6.9	6.9	7.1	7.3	7.3
long	Phosphate	1.11	1.42	1.62	1.65	1.69	1.68	1.71	1.93	1.77	1.46
long	Hemoglobin (g/dL)	14.9	15.3	15.7	16.3	15.8	16.5	16.5	17	16.5	15.4
long	K+ (mmol/L)	4	4.6	4.7	5.2	4.7	4.9	5	5.8	4.3	4.1
long	Na+ (mmol/L)	145	147	147	149	149	149	150	154	150	149
long	Ca++ (mmol/L)	1.19	1.21	1.22	1.32	1.21	1.24	1.25	1.26	1.2	1.18
long	Cl- (mmol/L)	108	109	108	106	111	110	110	114	112	112
long	Glucose (mmol/L)	5.3	4.2	4.9	5.2	4.9	4.9	5	4.7	6.5	5.1
long	Lactate (mmol/L)	1.3	1.8	1.6	1.4	1.2	1.4	1.3	8.1	6.8	1.3
long	Bicarbonate (mmol/L)	25.5	25.9	26.3	27	25.8	26.1	26.5	20.7	19.4	25.3
long	Hematocrit (%)	45.7	46.8	48.1	49.9	48.5	50.5	50.7	52.2	50.5	47.1
long	mOsm (mmol/kg)	294.5	298	297.9	303.5	301.9	303.2	304.1	313.3	307	303.9

## Sheet: patient_7
short	Measuring time	Rest	RER 0,9	RER 1,0	Max	R5'	R30'
short	SMM (Skeletal Muscle Mass, kg)	44.2	0	0	0	0	44.6
short	Fat Mass (kg)	8.2	0	0	0	0	6.5
short	ICW (intracellular water, L)	36	0	0	0	0	36.3
short	ECW (extracellular water, L)	20.9	0	0	0	0	21.1
short	Body water (L)	56.9	0	0	0	0	57.3
short	Performance (Watt)	0	126	214	326	0	0
short	Core temperature (eardrum, Celsius)	36.4	36.6	36.5	37	37.1	36.7
short	Heart rate (1/min)	49	95	125	162	93	81
short	Systolic blood pressure (Hgmm)	118	158	190	193	110	98
short	Diastolic blood pressure (Hgmm)	65	32	34	31	43	61
short	Respiratory exchange ratio (RER)	0.78	0.9	1	1.15	1.1	0.87
short	VO2 (ml/min)	534	1662	2936	4435	739	639
short	Hemoglobin (g/dL)	16	15.8	16	16.8	16.6	16
short	K+ (mmol/L)	4	4.2	4.2	5	3.8	3.9
short	Na+ (mmol/L)	143	142	144	147	143	143
short	Ca++ (mmol/L)	1.22	1.26	1.25	1.3	1.24	1.21
short	Cl- (mmol/L)	102	103	104	106	105	103
short	Glucose (mmol/L)	4.4	4	3.8	3.9	4.7	3.9
short	Lactate (mmol/L)	0.7	1	2	8.2	12.5	3.6
short	Bicarbonate (mmol/L)	25.4	25.2	24	19.3	15.9	23.1
short	Hematocrit (%)	49.1	48.3	49.1	51.6	51	49.2
short	mOsm (mmol/kg)	290.3	288.5	292.1	297	290.8	289.8
long	Measuring time	Rest	20'	40'	60'	80'	100'	120'	VM	R5'	R30'
long	SMM (Skeletal Muscle Mass, kg)	46	0	0	0	0	0	0	0	0	46.1
long	Fat Mass (kg)	4.8	0	0	0	0	0	0	0	0	2.5
long	ICW (intracellular water, L)	37.2	0	0	0	0	0	0	0	0	37.2
long	ECW (extracellular water, L)	22	0	0	0	0	0	0	0	0	22
long	Body water (L)	59.2	0	0	0	0	0	0	0	0	59.2
long	Total body weight (with equipments) (kg)	88.4	88.3	88.2	87.7	87.4	87	86.8	86.7	86.7	0
long	Total body weight (corrected, without equipm.)	85.8	85.7	85.6	85.1	84.8	84.4	84.2	84.1	84.1	83.6
long	Performance (Watt)	0	150	150	150	160	165	160	170	0	0
long	Core temperature (eardrum, Celsius)	36.6	37.2	37.2	37.3	37.5	38.1	38.1	38.1	37.3	37.3
long	Heart rate (1/min)	57	130	140	143	152	162	162	162	100	83
long	Average heart rate in the step (1/min)	85	115	126	132	140	148	151	151	113	0
long	Systolic blood pressure (Hgmm)	115	170	177	190	182	173	199	199	118	122
long	Diastolic blood pressure (Hgmm)	85	65	32	32	50	53	69	69	72	69
long	Respiratory exchange ratio (RER)	0.78	0.97	0.99	0.96	0.95	0.96	0.9	0.9	0.75	0
long	VO2 (ml/min)	533	2341	2342	2632	2817	2516	3019	3019	686	0
long	Average VO2 in the step (ml/min)	541	1981	2198	2248	2342	2225	2274	2274	919	0
long	Blood urea nitrogen	4.9	5	5	5.2	5.4	5.7	6.1	0	6.1	6.4
long	Phosphate	1.46	1.9	1.89	1.91	1.9	1.79	1.79	0	1.88	1.94
long	Hemoglobin (g/dL)	16.5	16.1	16.3	16.4	16.6	16.8	16.7	0	15.7	15.9
long	K+ (mmol/L)	4.1	4.4	4.4	4.5	4.4	4.5	4.6	0	4.4	4.2
long	Na+ (mmol/L)	143	144	144	145	145	145	146	0	145	145
long	Ca++ (mmol/L)	1.2	1.16	1.19	1.19	1.18	1.2	1.2	0	1.18	1.18
long	Cl- (mmol/L)	104	107	105	106	107	107	106	0	106	107
long	Glucose (mmol/L)	4.9	4.8	4.8	4.4	4.5	4.4	4.4	0	4.8	4.3
long	Lactate (mmol/L)	1	1.8	1.8	1.5	1.7	1.6	1.8	0	1.4	1
long	Bicarbonate (mmol/L)	25.4	24.8	25.2	25.3	24.9	25.1	25.2	0	24.6	25.5
long	Hematocrit (%)	50.5	49.3	50.1	50.4	50.8	51.6	51.3	0	48.1	48.6
long	mOsm (mmol/kg)	291.4	293.3	292.5	293.4	293.7	293.7	296.1	0	295.6	295.3

## Sheet: patient_8
short	Measuring time	Rest	RER 0,9	RER 1,0	Max	R5'	R30'
short	SMM (Skeletal Muscle Mass, kg)	40.4	0	0	0	0	40.9
short	Fat Mass (kg)	4.6	0	0	0	0	2.5
short	ICW (intracellular water, L)	32.6	0	0	0	0	33
short	ECW (extracellular water, L)	19.3	0	0	0	0	19.4
short	Body water (L)	51.9	0	0	0	0	52.5
short	Performance (Watt)	0	92	155	291	0	0
short	Core temperature (eardrum, Celsius)	37	36.7	36.8	37.9	37.8	36.7
short	Heart rate (1/min)	60	112	139	192	129	113
short	Systolic blood pressure (Hgmm)	112	154	185	191	138	102
short	Diastolic blood pressure (Hgmm)	52	53	32	31	30	55
short	Respiratory exchange ratio (RER)	0.87	0.9	0.98	1.23	1.37	0.71
short	VO2 (ml/min)	514	1362	2068	3584	633	441
short	Blood urea nitrogen	7	0	0	7.1	6.5	7.1
short	Phosphate	0	0	0	0	0	0
short	Hemoglobin (g/dL)	16.1	15.7	16.6	17.4	17.2	16
short	K+ (mmol/L)	3.8	3.8	4.3	5.7	3.8	3.8
short	Na+ (mmol/L)	141	143	144	149	147	142
short	Ca++ (mmol/L)	1.18	1.2	1.22	1.31	1.24	1.17
short	Cl- (mmol/L)	104	103	104	107	104	104
short	Glucose (mmol/L)	5.6	5.3	6	6	7.5	6.1
short	Lactate (mmol/L)	1.2	1.3	3.4	12.6	19	10.6
short	Bicarbonate (mmol/L)	26.5	26	24.6	17.9	12.6	18.8
short	Hematocrit (%)	49.3	48.2	50.8	53.5	52.7	49
short	mOsm (mmol/kg)	288.2	290.5	294.1	303.4	301	291.1
long	Measuring time	Nyugalmi (T. előtt)	20'	40'	60'	80'	100'	120'	VM	R5'	R30'
long	SMM (Skeletal Muscle Mass, kg)	40.3	0	0	0	0	0	0	0	0	40.1
long	Fat Mass (kg)	5.1	0	0	0	0	0	0	0	0	2.2
long	ICW (intracellular water, L)	32.6	0	0	0	0	0	0	0	0	31.7
long	ECW (extracellular water, L)	19.2	0	0	0	0	0	0	0	0	19.7
long	Body water (L)	51.9	0	0	0	0	0	0	0	0	51.4
long	Total body weight (with equipments) (kg)	75.9	75.5	75.2	75.3	75	74.5	74.4	74.2	74.2	72.6
long	Performance (Watt)	0	150	125	125	125	125	125	230	0	0
long	Core temperature (eardrum, Celsius)	36.4	36.9	37.2	37	37.8	38	38.3	38.2	38.2	36.9
long	Heart rate (1/min)	96	157	160	154	169	171	180	193	143	110
long	Average heart rate in the step (1/min)	91	141	147	149	160	169	174	180	153	0
long	Systolic blood pressure (Hgmm)	144	177	207	173	163	156	162	149	100	106
long	Diastolic blood pressure (Hgmm)	86	59	49	56	49	48	53	134	60	85
long	Respiratory exchange ratio (RER)	0.74	0.91	0.89	0.84	0.93	0.84	0.86	0.99	0.88	0
long	VO2 (ml/min)	686	2294	2235	2426	2251	2614	2249	3442	804	0
long	Average VO2 in the step (ml/min)	699	2060	2158	2199	2245	2351	2419	2622	1135	0
long	Hemoglobin (g/dL)	15.5	16.4	16.4	16.6	16.7	16.6	16.6	16.8	16.9	15.9
long	K+ (mmol/L)	3.6	4.5	4.5	4.9	4.8	4.9	5.3	5.7	4.4	4
long	Na+ (mmol/L)	146	145	147	146	147	147	148	151	148	149
long	Ca++ (mmol/L)	1.16	1.25	1.22	1.25	1.23	1.23	1.24	1.23	1.22	1.13
long	Cl- (mmol/L)	112	108	111	110	111	109	109	114	110	115
long	Glucose (mmol/L)	5.1	5.1	4.9	5.1	5.1	5.2	5.4	4.9	7.1	5.5
long	Lactate (mmol/L)	0.9	2.7	1.8	1.5	1.4	1.7	2	6.8	6.4	2.3
long	Bicarbonate (mmol/L)	22.5	22.5	23.3	24.6	24.4	24.7	24.9	20.8	19.2	21.6
long	Hematocrit (%)	47.5	50.4	50.2	51	51	51	50.8	51.6	51.7	48.8
long	mOsm (mmol/kg)	296.7	294.8	298	296.6	299	299.6	301.3	306.5	303.7	304.5

## Sheet: patient_9
short	Measuring time	Rest	RER 0,9	RER 1,0	Max	R5'	R30'
short	SMM (Skeletal Muscle Mass, kg)	34.9	0	0	0	0	35.1
short	Fat Mass (kg)	5.8	0	0	0	0	4.8
short	ICW (intracellular water, L)	28.3	0	0	0	0	28.5
short	ECW (extracellular water, L)	16.7	0	0	0	0	16.6
short	Body water (L)	44.9	0	0	0	0	45.1
short	Performance (Watt)	0	109	133	278	0	0
short	Core temperature (eardrum, Celsius)	37.1	36.9	37.2	37.9	37.9	37.4
short	Heart rate (1/min)	93	146	152	203	119	94
short	Systolic blood pressure (Hgmm)	127	139	182	198	147	120
short	Diastolic blood pressure (Hgmm)	72	112	98	100	59	76
short	Respiratory exchange ratio (RER)	0.79	0.91	1.01	1.32	1.1	0.6
short	VO2 (ml/min)	550	1620	2246	3451	749	251
short	Blood urea nitrogen	6.4	0	0	6.7	6.6	6.2
short	Phosphate	1.21	0	0	1.83	1.64	1.16
short	Hemoglobin (g/dL)	16.3	16.5	16.5	17.9	17.6	15.6
short	K+ (mmol/L)	3.3	4.1	4.3	5.8	3.8	3.7
short	Na+ (mmol/L)	144	143	143	149	144	142
short	Ca++ (mmol/L)	1.12	1.21	1.21	1.29	1.24	1.17
short	Cl- (mmol/L)	107	104	105	109	104	105
short	Glucose (mmol/L)	4.8	5.3	5.4	5.4	5.7	4.7
short	Lactate (mmol/L)	0.9	1.7	2.6	13.9	17	7.5
short	Bicarbonate (mmol/L)	25.1	25.6	24.7	16.8	13.4	20.4
short	Hematocrit (%)	50.1	50.7	50.6	54.8	53.9	47.9
short	mOsm (mmol/kg)	292.5	290.6	291	303.3	294.3	287.8
long	Measuring time	Rest	20'	40'	60'	80'	100'	120'	VM	R5'	R30'
long	SMM (Skeletal Muscle Mass, kg)	34.5	0	0	0	0	0	0	0	0	34.9
long	Fat Mass (kg)	6.2	0	0	0	0	0	0	0	0	3.1
long	ICW (intracellular water, L)	27.9	0	0	0	0	0	0	0	0	28.2
long	ECW (extracellular water, L)	16.6	0	0	0	0	0	0	0	0	16.6
long	Body water (L)	44.5	0	0	0	0	0	0	0	0	44.9
long	Total body weight (with equipments) (kg)	68.8	68.4	68.2	68	67.9	67.6	67.3	67.3	67.1	0
long	Total body weight (corrected, without equipm.)	66.8	66.4	66.2	66	65.9	65.6	65.3	65.3	65.1	64.3
long	Performance (Watt)	0	150	120	120	120	120	120	245	0	0
long	Core temperature (eardrum, Celsius)	37	37.8	38	37.6	37.9	37.9	38	38.3	38.2	37.6
long	Heart rate (1/min)	80	169	157	162	160	167	173	196	129	88
long	Average heart rate in the step (1/min)	85	154	157	160	162	162	168	179	149	0
long	Systolic blood pressure (Hgmm)	124	158	143	148	160	160	178	159	104	111
long	Diastolic blood pressure (Hgmm)	87	80	77	81	71	69	61	73	69	66
long	Respiratory exchange ratio (RER)	0.8	0.97	0.93	0.93	0.96	0.93	0.85	1.15	0.78	0
long	VO2 (ml/min)	526	2319	1956	2455	2117	2257	2558	3934	905	0
long	Average VO2 in the step (ml/min)	458	1986	1924	2021	2019	2011	2123	2732	1093	0
long	Blood urea nitrogen	4.1	4.2	4.4	4.5	4.9	5.1	5.3	5.6	5.5	5.6
long	Phosphate	1.09	1.5	1.51	1.69	1.69	1.71	1.76	1.98	1.82	1.57
long	Hemoglobin (g/dL)	15.2	15.8	16.1	15.8	16.2	16.3	15.4	16.1	15.8	16.2
long	K+ (mmol/L)	3.2	4.1	4.2	4.1	4.1	4	3.7	4.7	3.4	3.9
long	Na+ (mmol/L)	146	146	145	147	148	149	151	154	150	147
long	Ca++ (mmol/L)	1.12	1.19	1.19	1.17	1.18	1.17	1.12	1.16	1.11	1.19
long	Cl- (mmol/L)	113	109	109	111	111	112	116	117	115	107
long	Glucose (mmol/L)	5.8	4.1	4.8	4.6	4.5	4.4	3.9	3.8	4.9	4.6
long	Lactate (mmol/L)	0.9	2.7	1.2	1.3	0.9	0.9	1	6.3	6.1	1.7
long	Bicarbonate (mmol/L)	23.2	23.9	26.1	25.5	25.2	25	23.8	20.2	18	25.2
long	Hematocrit (%)	46.7	48.4	49.5	48.5	49.8	49.9	47.3	49.3	48.5	49.6
long	mOsm (mmol/kg)	298.6	296.3	295.8	298.2	299.9	301.8	306.2	312.1	305.3	298.5

## Sheet: patient_10
short	Measuring time	Rest	RER 0,9	RER 1,0	Max	R5'	R30'
short	SMM (Skeletal Muscle Mass, kg)	39.2	0	0	0	0	39.9
short	Fat Mass (kg)	8.9	0	0	0	0	6.8
short	ICW (intracellular water, L)	32.3	0	0	0	0	33
short	ECW (extracellular water, L)	18.2	0	0	0	0	18.4
short	Body water (L)	50.5	0	0	0	0	51.4
short	Performance (Watt)	0	150	236	295	0	0
short	Core temperature (eardrum, Celsius)	37.2	37.1	37.7	38	38.2	36.9
short	Heart rate (1/min)	73	142	175	185	118	95
short	Systolic blood pressure (Hgmm)	138	191	262	171	123	106
short	Diastolic blood pressure (Hgmm)	84	92	37	90	51	58
short	Respiratory exchange ratio (RER)	0.86	0.9	1.01	1.09	1.16	0.57
short	VO2 (ml/min)	414	1899	3098	4169	787	276
short	Blood urea nitrogen	8.9	0	0	9.5	9	9
short	Phosphate	0	0	0	0	0	0
short	Hemoglobin (g/dL)	16.1	16.5	17.2	0	17.3	16.5
short	K+ (mmol/L)	4.1	4.4	5	0	20.2	32.9
short	Na+ (mmol/L)	142	143	145	0	136	129
short	Ca++ (mmol/L)	1.22	1.22	1.25	0
short	Cl- (mmol/L)	104	106	108	0	100	93
short	Glucose (mmol/L)	5	5.2	5.5	0	6.3	5.5
short	Lactate (mmol/L)	1.3	1.8	5.3	0	10.5	4.2
short	Bicarbonate (mmol/L)	23.4	22.8	20.5	0	11.3	14
short	Hematocrit (%)	49.4	50.5	52.6	0	53	50.7
short	mOsm (mmol/kg)	288.3	290.4	294.9	0	277.9	264
long	Measuring time	Rest	20'	40'	60'	80'	100'	120'	VM	R5'	R30'
long	SMM (Skeletal Muscle Mass, kg)	38.9	0	0	0	0	0	0	0	0	39.3
long	Fat Mass (kg)	7.8	0	0	0	0	0	0	0	0	4.4
long	ICW (intracellular water, L)	32.1	0	0	0	0	0	0	0	0	32.6
long	ECW (extracellular water, L)	18	0	0	0	0	0	0	0	0	17.9
long	Body water (L)	50.2	0	0	0	0	0	0	0	0	50.5
long	Total body weight (with equipments) (kg)	78.5	78.5	78	77.6	77.2	76.9	76.8	76.2	76.2	0
long	Total body weight (corrected, without equipm.)	76.5	76.5	76	75.6	75.2	74.9	74.8	74.2	74.2	73.6
long	Performance (Watt)	0	125	125	125	125	125	125	230	0	0
long	Core temperature (eardrum, Celsius)	36.9	37.2	37.5	37.8	37.4	37.4	37.9	38.2	38.6	37.3
long	Heart rate (1/min)	78	154	165	169	175	176	177	194	164	108
long	Average heart rate in the step (1/min)	87	142	156	163	166	169	174	180	172	0
long	Systolic blood pressure (Hgmm)	158	193	220	229	219	233	188	115	119	110
long	Diastolic blood pressure (Hgmm)	88	69	71	81	36	84	34	45	91	88
long	Respiratory exchange ratio (RER)	0.75	0.91	0.91	0.85	0.88	0.86	0.87	1.01	1.02	0
long	VO2 (ml/min)	889	2249	2339	2468	2473	2405	2590	3405	674	0
long	Average VO2 in the step (ml/min)	458	2163	2232	2286	2293	2312	2308	2555	1279	0
long	Blood urea nitrogen	9.1	9.1	10.2	9.3	9.8	10.9	10.3	11.5	10.4	11.5
long	Phosphate	1.2	1.56	1.74	1.81	1.88	1.92	1.97	2.11	2.09	1.92
long	Hemoglobin (g/dL)	16.2	16.9	17.3	17.2	17.6	17.7	17.6	18.7	17.1	17
long	K+ (mmol/L)	3.9	4.5	4.6	4.8	5.2	5.4	5.3	8.7	5.2	4.9
long	Na+ (mmol/L)	144	146	147	146	146	147	148	149	151	147
long	Ca++ (mmol/L)	1.17	1.21	1.21	1.2	1.22	1.2	1.18	1.19	1.11	1.13
long	Cl- (mmol/L)	107	108	108	109	108	108	110	109	115	110
long	Glucose (mmol/L)	5.5	5.1	5.4	5.4	5.4	5.7	5.8	7.2	6.8	6.4
long	Lactate (mmol/L)	1.4	1.7	1.6	1.5	1.3	1.8	1.9	8.2	6.6	2.8
long	Bicarbonate (mmol/L)	24.5	23.9	23.7	23.9	24.9	24.6	24.2	18.5	17.3	22
long	Hematocrit (%)	49.7	51.9	52.9	52.8	53.8	54.1	53.9	57.3	52.4	52.1
long	mOsm (mmol/kg)	293.7	297.5	298.5	298.3	298	299.5	301.4	305.9	308.2	301

[truncated: 2 more sheets: patient_11, patient_12]
